# Supplementary material for: Velocity of Sargassum migration in the Caribbean observed with Landsat 8/9 and Sentinel 2 A/B imagery
Source: PLoS One. 2025 Mar 12;20(3):e0319391. doi: 10.1371/journal.pone.0319391 (PMC11902290; doi:10.1371/journal.pone.0319391)
Supplement: S1 File — (XLSX) [file pone.0319391.s001.xlsx]

## Sheet: Samples
SAMPLE DATA
TIME 1								TIME 2							ESTIMATED DATA				HYCOM DATA
ID	P1	PLATFORM	DATE_1	IDT1	T1_TIME	EASTING	NORTHING	P2	PLATFORM	DATE 2	IDT2	T2_TIME	EASTING	NORTHING	DISTANCE	Sar_Speed	Sar_Direc		Curr_Direc	Curr_Speed
1	P01_1	S2	20230225	QFF	16:28:18.249305Z	632393	1.99896e+06	P01_2	L8	20230226	1747	16:04:26.7058769Z	597429	2.01702e+06	39354.9	0.463173	297		308.072	0.55132		ID	Sample counter
2	P02_1	L8	20230314	1748	16:04:45.0835590Z	631897	1.95834e+06	P02_2	S2B	20230314	QFE	16:18:41.391462Z	631431	1958531	505.304	0.60443	293		282.101	0.56761		P1	Sample identifier on time 1
3	P03_1	L8	20230314	1748	16:04:45.0835590Z	633255	1.95795e+06	P03_2	S2B	20230314	QFE	16:18:41.391462Z	632801	1.95814e+06	492.489	0.589102	293		279.549	0.53644		PLATFORM	Platform identifier on time 1
4	P04_1	L8	20230314	1748	16:04:45.0835590Z	730003	1.98311e+06	P04_2	S2B	20230314	QGE	16:18:38.334422Z	728957	1.98361e+06	1157.6	1.38968	295		279.187	0.92689		DATE_1	Date of scene on time 1
5	P05_1	L8	20230314	1748	16:04:45.0835590Z	731056	1.98163e+06	P05_2	S2B	20230314	QGE	16:18:41.391462Z	729989	1.98213e+06	1181.73	1.41865	295		279.187	0.92689		IDT1	Scene identifier on time 1
6	P06_1	L8	20230314	1748	16:04:45.0835590Z	733689	1.97868e+06	P06_2	S2B	20230314	QGE	16:18:41.391462Z	732624	1.97919e+06	1183.56	1.42084	296		277.212	0.89206		T1_TIME	Time of scene aquire on time 1
7	P07_1	L8	20230314	1748	16:04:45.0835590Z	741806	1.96737e+06	P07_2	S2B	20230314	QGE	16:18:41.391462Z	740699	1.9678e+06	1185.92	1.42367	291		274.836	0.85404		EASTING	East cordinate UTM-Z 16N WGS84
8	P08_1	L8	20230314	1748	16:04:45.0835590Z	747814	1.96022e+06	P08_2	S2B	20230314	QGE	16:18:41.391462Z	746739	1.96061e+06	1141.48	1.37033	290		272.058	0.7795		NORTHING	North coordinate UTM-Z 16N WGS84
9	P09_1	L8	20230314	1748	16:04:45.0835590Z	748384	1.95891e+06	P09_2	S2B	20230314	QGE	16:18:41.391462Z	747272	1.95931e+06	1180.01	1.41657	290		272.058	0.7795		P2	Sample identifier on time 2
10	P10_1	L8	20230314	1748	16:04:45.0835590Z	726439	1.9564e+06	P10_2	S2B	20230314	QGE	16:18:41.391462Z	725428	1.95668e+06	1048.9	1.25918	286		267.21	0.6778		PLATFORM	Platform identifier on time 2
11	P11_1	L9	20230423	1747	16:04:13.1334870Z	677919	2.05984e+06	P11_2	S2B	20230423	QFF	16:18:24.322746	677028	2.05986e+06	890.603	1.04654	271		264.619	0.69306		DATE 2	Date of scene on time 2
12	P12_1	L9	20230423	1747	16:04:13.1334870Z	678101	2.05836e+06	P12_2	S2B	20230423	QFF	16:18:24.322746	677150	2.05837e+06	951.312	1.11788	271		264.505	0.68917		IDT2	Scene identifier on time 2
13	P13_1	L9	20230423	1747	16:04:13.1334870Z	681191	2.05819e+06	P13_2	S2B	20230423	QFF	16:18:24.322746	680293	2.05821e+06	898.049	1.05529	271		264.505	0.68917		T2_TIME	Time of scene aquire on time 1
14	P14_1	L9	20230423	1747	16:04:13.1334870Z	673708	2.01962e+06	P14_2	S2B	20230423	QFF	16:18:24.322746	673229	2.01985e+06	529.303	0.621978	295		259.715	0.56		EASTING	Easte cordinate UTM-Z 16N WGS84
15	P15_1	L9	20230423	1747	16:04:13.1334870Z	666184	2.01863e+06	P15_2	S2B	20230423	QFF	16:18:24.322746	665566	2.01871e+06	624.078	0.733347	278		252.455	0.53069		NORTHING	North coordinate UTM-Z 16N WGS84
16	P16_1	L9	20230423	1747	16:04:13.1334870Z	663067	2.01919e+06	P16_2	S2B	20230423	QFF	16:18:24.322746	662445	2.01931e+06	632.71	0.74349	280		248.718	0.53445		DISTANCE	Sargassum travel distance (m)
17	P17_1	L8	20230501	1748	16:28:36.222578Z	605696	1.97746e+06	P17_2	S2A	20230501	QEE	16:04:15.2716600Z	605052	1.97732e+06	657.683	0.45016	258		274.632	0.54478		Sar_Speed	Sargassum speed (m/s)
18	P18_1	L8	20230501	1748	16:28:36.222578Z	605171	1.97625e+06	P18_2	S2A	20230501	QEE	16:04:15.2716600Z	604782	1.97625e+06	389.37	0.266509	270		274.632	0.54478		Sar_Direc	Sargassum direction (0 degrees N )
19	P19_1	L8	20230501	1748	16:28:36.222578Z	585848	1.93827e+06	P19_2	S2A	20230501	QEE	16:04:15.2716600Z	585521	1.93847e+06	382.915	0.262091	301		259.652	0.1169		Curr_Direc	Water current direction (0 degrees N)
20	P20_1	L8	20230501	1748	16:28:36.222578Z	584398	1.93961e+06	P20_2	S2A	20230501	QEE	16:04:15.2716600Z	584026	1.93985e+06	437.982	0.299782	302		256.252	0.09677		Curr_Speed	Water current speed (m/s)
21	P21_1	L8	20230501	1748	16:28:36.222578Z	577928	1.94515e+06	P21_2	S2A	20230501	QEE	16:04:15.2716600Z	577084	1.94524e+06	848.961	0.581082	276		271.14	0.20104
22	P22_1	L8	20230501	1748	16:28:36.222578Z	574120	1.94569e+06	P22_2	S2A	20230501	QEE	16:04:15.2716600Z	573209	1945652	911.883	0.62415	268		270.626	0.18301
23	P23_1	L8	20230501	1748	16:28:36.222578Z	562593	1.93632e+06	P23_2	S2A	20230501	QEE	16:04:15.2716600Z	562335	1.93587e+06	526.374	0.360283	209		249.029	0.06426
24	P24_1	L8	20230501	1748	16:28:36.222578Z	562358	1.93724e+06	P24_2	S2A	20230501	QEE	16:04:15.2716600Z	562075	1.93675e+06	568.257	0.388951	210		249.029	0.06426			Information regarding the samples detected at time 1, information on the satellite that passed first.
25	P25_1	L8	20230501	1747	16:28:18.057714Z	615602	2.0393e+06	P25_2	S2A	20230501	QFF	16:03:51.3636760Z	614718	2.03939e+06	888.654	0.605763	276		278.976	0.66009			Information regarding the samples detected at time 2, information about the satellite that passed second.
26	P26_1	L8	20230501	1747	16:28:18.057714Z	614317	2.03878e+06	P26_2	S2A	20230501	QFF	16:03:51.3636760Z	613384	2.03889e+06	938.334	0.639628	276		278.976	0.66009
27	P27_1	L8	20230501	1747	16:28:18.057714Z	613352	2.03796e+06	P27_2	S2A	20230501	QFF	16:03:51.3636760Z	612381	2.03805e+06	974.49	0.664274	275		278.976	0.66009
28	P28_1	L8	20230501	1747	16:28:18.057714Z	608801	2.04592e+06	P28_2	S2A	20230501	QFF	16:03:51.3636760Z	607940	2.04615e+06	890.47	0.607	285		280.464	0.63862
29	P29_1	L8	20230501	1747	16:28:18.057714Z	609242	2.04712e+06	P29_2	S2A	20230501	QFF	16:03:51.3636760Z	608397	2.04733e+06	870.405	0.593323	284		280.464	0.63862
30	P30_1	L8	20230501	1747	16:28:18.057714Z	590376	2.01087e+06	P30_2	S2A	20230501	QFF	16:03:51.3636760Z	589142	2.01096e+06	1237.05	0.843251	274		289.535	0.62498
31	P31_1	L8	20230501	1747	16:28:18.057714Z	588461	2.0257e+06	P31_2	S2A	20230501	QFF	16:03:51.3636760Z	587522	2.02605e+06	1004.74	0.684897	291		290.109	0.64855
32	P32_1	L8	20230501	1747	16:28:18.057714Z	587962	2.02574e+06	P32_2	S2A	20230501	QFF	16:03:51.3636760Z	587043	2026083	982.949	0.67004	291		290.109	0.64855
33	P33_1	L8	20220919	1747	16:04:38.0844240Z	683932	2.05844e+06	P33_2	S2A	20220920	QFF	16:18:29.952836Z	662842	2.06716e+06	22822.3	0.261631	292		286.52	0.32336
34	P34_1	L8	20220919	1747	16:04:38.0844240Z	686317	2.05756e+06	P34_2	S2A	20220920	QFF	16:18:29.952836Z	665821	2.06644e+06	22337	0.256068	293		288.93	0.32351
35	P35_1	L8	20220919	1747	16:04:38.0844240Z	687931	2.05633e+06	P35_2	S2A	20220920	QFF	16:18:29.952836Z	665154	2.06465e+06	24248.8	0.277983	290		288.93	0.32351
36	P36_1	L9	20230225	1847	16:10:50.1080149Z	527521	2.07493e+06	P36_2	S2B	20230225	QEF	16:28:21.965815Z	527177	2.0754e+06	581.061	0.552865	324		301.077	0.59081
37	P37_1	L9	20230225	1847	16:10:50.1080149Z	566541	2.01693e+06	P37_2	S2B	20230225	QEF	16:28:21.965815Z	565919	2.01696e+06	622.472	0.592267	273		300.038	0.57528
38	P38_1	L9	20230225	1847	16:10:50.1080149Z	525910	2.07729e+06	P38_2	S2B	20230225	QEF	16:28:21.965815Z	525616	2.07768e+06	486.327	0.462728	323		303.094	0.58968
39	P39_1	L9	20230225	1847	16:10:50.1080149Z	515510	2.14841e+06	P39_2	S2B	20230225	QEG	16:28:07.439019Z	515114	2.149e+06	715.589	0.690057	326		337.014	0.65063
40	P40_1	L9	20230225	1847	16:10:50.1080149Z	555042	2.16209e+06	P40_2	S2B	20230225	QEG	16:28:07.439019Z	554761	2.16257e+06	554.235	0.53446	330		339.368	0.58766
41	P41_1	L9	20230225	1847	16:10:50.1080149Z	557189	2.10441e+06	P41_2	S2B	20230225	QEG	16:28:07.439019Z	556503	2.10536e+06	1175.23	1.13329	324		314.931	0.63003
42	P42_1	L9	20230225	1847	16:10:50.1080149Z	543389	2.15657e+06	P42_2	S2B	20230225	QEG	16:28:07.439019Z	543043	2.15711e+06	641.507	0.618619	327		338.497	0.59219
43	P43_1	L9	20230225	1847	16:10:50.1080149Z	512982	2.11156e+06	P43_2	S2B	20230225	QEG	16:28:07.439019Z	512405	2.11205e+06	755.99	0.729017	310		325.645	0.55474
44	P44_1	L8/L9	20220903	1747	16:04:55.1729810Z	616196	2.04799e+06	P44_2	S2A	20220903	QFF	16:28:29.632069Z	615350	2.04854e+06	1009.87	0.714191	303		291.731	0.77509
45	P45_1	L8/L9	20220903	1747	16:04:55.1729810Z	659127	2.03626e+06	P45_2	S2A	20220903	QFF	16:28:29.632069Z	657907	2.03683e+06	1345.24	0.951374	295		289.32	0.75556
46	P46_1	L8/L9	20220903	1747	16:04:55.1729810Z	658928	2.03647e+06	P46_2	S2A	20220903	QFF	16:28:29.632069Z	657742	2.03704e+06	1313.94	0.929233	296		289.32	0.75556
47	P47_1	L8/L9	20220903	1747	16:04:55.1729810Z	614526	2.04542e+06	P47_2	S2A	20220903	QFF	16:28:29.632069Z	613839	2.04579e+06	780.682	0.552109	298		291.062	0.76513
48	P48_1	L8/L9	20220903	1747	16:04:55.1729810Z	611483	2.05032e+06	P48_2	S2A	20220903	QFF	16:28:29.632069Z	610696	2.05056e+06	821.851	0.581224	287		293.481	0.7654
49	P49_1	L8/L9	20220903	1747	16:04:55.1729810Z	616255	2.04655e+06	P49_2	S2A	20220903	QFF	16:28:29.632069Z	615538	2.04708e+06	892.672	0.63131	307		291.731	0.77509
50	P50_1	S2B	20190129	QFG	16:18:04.476Z	676659	2.11115e+06	P50_2	L8	20190130	1747	16:04:09.4972060Z	657345	2.12755e+06	25340.7	0.296158	310		326.454	0.42352
51	P51_1	L8	20230602	1747	16:03:42.2734520Z	660995	2.08171e+06	P51_2	S2B	20230602	QFF	16:18:26.144037Z	660583	2082194	636.15	0.719626	320		321.705	0.38732
52	P52_1	L8	20230602	1747	16:03:42.2734520Z	660820	2.08046e+06	P52_2	S2B	20230602	QFF	16:18:26.144037Z	660362	2.08107e+06	763.518	0.863708	323		322.426	0.39363
53	P53_1	L8	20230602	1747	16:03:42.2734520Z	659066	2.08729e+06	P53_2	S2B	20230602	QFF	16:18:26.144037Z	658632	2.08775e+06	632.642	0.715659	317		321.548	0.37794
54	P54_1	L8	20230602	1747	16:03:42.2734520Z	664000	2.07833e+06	P54_2	S2B	20230602	QFF	16:18:26.144037Z	663428	2.07887e+06	786.093	0.889246	313		322.426	0.39363
55	P55_1	L8	20230602	1747	16:03:42.2734520Z	665949	2.07874e+06	P55_2	S2B	20230602	QFF	16:18:26.144037Z	665422	2.07922e+06	718.925	0.813264	313		325.024	0.43444
56	P56_1	L8	20230602	1747	16:03:42.2734520Z	657316	2.0695e+06	P56_2	S2B	20230602	QFF	16:18:26.144037Z	656866	2.07008e+06	740.613	0.837797	323		324.085	0.39386
57	P57_1	L8	20230602	1747	16:03:42.2734520Z	656592	2.0717e+06	P57_2	S2B	20230602	QFF	16:18:26.144037Z	656116	2.07222e+06	704.426	0.796862	317		324.085	0.39386
58	P58_1	L8	20230602	1747	16:03:42.2734520Z	661805	2.06397e+06	P58_2	S2B	20230602	QFF	16:18:26.144037Z	661218	2.06456e+06	836.623	0.946406	315		325.486	0.38833
59	P59_1	L8	20230602	1747	16:03:42.2734520Z	662358	2.06278e+06	P59_2	S2B	20230602	QFF	16:18:26.144037Z	661778	2.06335e+06	810.864	0.917267	314		327.512	0.38172
60	P60_1	L8	20230602	1747	16:03:42.2734520Z	664196	2.05994e+06	P60_2	S2B	20230602	QFF	16:18:26.144037Z	663630	2.06044e+06	757.166	0.856523	312		327.512	0.38172
61	P61_1	L8	20230602	1747	16:03:42.2734520Z	654148	2.04729e+06	P61_2	S2B	20230602	QFF	16:18:26.144037Z	653728	2.04764e+06	545.599	0.617193	310		330.024	0.31629
62	P62_1	L8	20230602	1747	16:03:42.2734520Z	655144	2.04696e+06	P62_2	S2B	20230602	QFF	16:18:26.144037Z	654673	2.04734e+06	607.424	0.687132	309		330.024	0.31629
63	P63_1	L8	20230602	1747	16:03:42.2734520Z	657606	2.04288e+06	P63_2	S2B	20230602	QFF	16:18:26.144037Z	657193	2.0433e+06	588.973	0.666259	315		335.046	0.39594
64	P64_1	L8	20230602	1747	16:03:42.2734520Z	665670	2.04088e+06	P64_2	S2B	20230602	QFF	16:18:26.144037Z	665289	2.04145e+06	689.287	0.779736	326		339.358	0.51077
65	P65_1	L8	20230602	1747	16:03:42.2734520Z	666117	2.03138e+06	P65_2	S2B	20230602	QFF	16:18:26.144037Z	665784	2.0319e+06	616.446	0.697337	327		336.401	0.53469
66	P66_1	L8	20230602	1747	16:03:42.2734520Z	664846	2.02859e+06	P66_2	S2B	20230602	QFF	16:18:26.144037Z	664470	2.02913e+06	662.253	0.749155	325		336.401	0.53469
67	P67_1	L8	20230602	1747	16:03:42.2734520Z	664532	2.02788e+06	P67_2	S2B	20230602	QFF	16:18:26.144037Z	664189	2.02843e+06	649.656	0.734904	328		334.627	0.53454
68	P68_1	L8	20230602	1747	16:03:42.2734520Z	662250	2.02484e+06	P68_2	S2B	20230602	QFF	16:18:26.144037Z	661932	2.02534e+06	588.335	0.665537	327		329.223	0.40851
69	P69_1	L8	20230602	1747	16:03:42.2734520Z	655515	2.00512e+06	P69_2	S2B	20230602	QFF	16:18:26.144037Z	655105	2.00551e+06	560.892	0.634494	313		342.303	0.31594
70	P70_1	L8	20230602	1747	16:03:42.2734520Z	654076	2.00097e+06	P70_2	S2B	20230602	QFF	16:18:26.144037Z	653722	2.00135e+06	524.596	0.593435	318		345.512	0.34393
71	P71_1	L8	20230602	1747	16:03:42.2734520Z	647796	2.02456e+06	P71_2	S2B	20230602	QFF	16:18:26.144037Z	647332	2.02502e+06	655.559	0.741582	315		324.541	0.3155
72	P72_1	L8	20230602	1747	16:03:42.2734520Z	692247	2.05362e+06	P72_2	S2B	20230602	QFF	16:18:26.144037Z	692067	2.05381e+06	267.499	0.302601	317		337.558	0.621
73	P73_1	L8	20230602	1747	16:03:42.2734520Z	691086	2.0535e+06	P73_2	S2B	20230602	QFF	16:18:26.144037Z	690905	2.05369e+06	263.486	0.298061	317		337.558	0.621
74	P74_1	L8	20230602	1747	16:03:42.2734520Z	680539	2.0322e+06	P74_2	S2B	20230602	QFF	16:18:26.144037Z	680199	2.03276e+06	650.909	0.736323	329		338.227	0.59868
75	P75_1	L8	20230602	1747	16:03:42.2734520Z	682654	2.03178e+06	P75_2	S2B	20230602	QFF	16:18:26.144037Z	682293	2.03236e+06	688.74	0.779118	328		336.115	0.62007
76	P76_1	L8	20230602	1747	16:03:42.2734520Z	694994	2.03488e+06	P76_2	S2B	20230602	QFF	16:18:26.144037Z	694789	2.03546e+06	611.676	0.691941	340		336.379	0.6341
77	P77_1	L8	20230602	1747	16:03:42.2734520Z	694631	2.03134e+06	P77_2	S2B	20230602	QFF	16:18:26.144037Z	694426	2.0319e+06	604.24	0.683529	340		335.431	0.63991
78	P78_1	L8	20230602	1747	16:03:42.2734520Z	694142	2.02961e+06	P78_2	S2B	20230602	QFF	16:18:26.144037Z	693952	2.03016e+06	584.113	0.660761	341		335.431	0.63991
79	P79_1	L8	20230602	1747	16:03:42.2734520Z	695322	2.0312e+06	P79_2	S2B	20230602	QFF	16:18:26.144037Z	695128	2.03176e+06	593.239	0.671085	341		335.431	0.63991
80	P80_1	L8	20230602	1747	16:03:42.2734520Z	690879	2.01692e+06	P80_2	S2B	20230602	QFF	16:18:26.144037Z	690480	2.01754e+06	741.535	0.838841	327		332.381	0.6602
81	P81_1	L8	20230602	1747	16:03:42.2734520Z	692058	2.01391e+06	P81_2	S2B	20230602	QFF	16:18:26.144037Z	691628	2.0145e+06	730.208	0.826028	324		331.681	0.65995
82	P82_1	L8	20230602	1747	16:03:42.2734520Z	699330	2.00157e+06	P82_2	S2B	20230602	QFF	16:18:26.144037Z	698839	2.00211e+06	731.489	0.827477	318		330.84	0.61376
83	P83_1	L8	20230602	1747	16:03:42.2734520Z	699825	2.00055e+06	P83_2	S2B	20230602	QFF	16:18:26.144037Z	699347	2.00103e+06	675.312	0.763928	315		328.599	0.63731
84	P84_1	L8	20230602	1748	16:04:06.1729640Z	685776	1.95194e+06	P84_2	S2B	20230602	QFE	16:18:55.65158Z	685173	1.95214e+06	637.422	0.71701	289		341.886	0.66282
85	P85_1	L8	20230602	1748	16:04:06.1729640Z	632516	1.96584e+06	P85_2	S2B	20230602	QFE	16:18:55.65158Z	632161	1.966e+06	388.941	0.437503	294		325.038	0.52709
86	P86_1	L8	20230602	1748	16:04:06.1729640Z	633029	1.96541e+06	P86_2	S2B	20230602	QFE	16:18:55.65158Z	632678	1.96558e+06	388.659	0.437186	295		325.038	0.52709
87	P87_1	L8	20230602	1748	16:04:06.1729640Z	633694	1.96524e+06	P87_2	S2B	20230602	QFE	16:18:55.65158Z	633381	1.9654e+06	351.65	0.395557	297		325.038	0.52709
88	P88_1	L8	20230602	1748	16:04:06.1729640Z	634106	1.9649e+06	P88_2	S2B	20230602	QFE	16:18:55.65158Z	633801	1.96508e+06	354.043	0.398249	300		325.038	0.52709
89	P89_1	L8	20230602	1748	16:04:06.1729640Z	639366	1.96213e+06	P89_2	S2B	20230602	QFE	16:18:55.65158Z	639025	1.96234e+06	401.484	0.451613	302		332.29	0.58507
90	P90_1	L8	20230602	1747	16:03:42.2734520Z	740068	2.05908e+06	P90_2	S2B	20230602	QGF	16:18:23.462654Z	739809	2.05952e+06	510.036	0.578928	329		327.212	0.50789
91	P91_1	L8	20230602	1747	16:03:42.2734520Z	735584	2.03451e+06	P91_2	S2B	20230602	QGF	16:18:26.144037Z	735144	2.03486e+06	564.068	0.640259	309		320.304	0.51202
92	P92_1	L8	20230602	1747	16:03:42.2734520Z	740296	2.05778e+06	P92_2	S2B	20230602	QGF	16:18:23.462654Z	740058	2.05823e+06	503.858	0.571916	332		325.716	0.51313
93	P93_1	L8	20230602	1747	16:03:42.2734520Z	710301	2.06176e+06	P93_2	S2B	20230602	QGF	16:18:23.462654Z	710005	2.06248e+06	778.489	0.883642	338		339.395	0.6367
94	P94_1	L8	20230602	1747	16:03:42.2734520Z	711031	2.06072e+06	P94_2	S2B	20230602	QGF	16:18:23.462654Z	710724	2.06141e+06	762.912	0.865961	336		339.395	0.6367
95	P95_1	L8	20230602	1747	16:03:42.2734520Z	701697	2.05784e+06	P95_2	S2B	20230602	QGF	16:18:23.462654Z	701358	2.05844e+06	691.815	0.785261	331		338.968	0.64387
96	P96_1	L8	20230602	1747	16:03:42.2734520Z	708914	2.05351e+06	P96_2	S2B	20230602	QGF	16:18:23.462654Z	708713	2.05426e+06	777.862	0.882931	345		338.208	0.64399
97	P97_1	L8	20230602	1747	16:03:42.2734520Z	709497	2.0522e+06	P97_2	S2B	20230602	QGF	16:18:23.462654Z	709338	2.05293e+06	747.316	0.848259	348		338.208	0.64399
98	P98_1	L8	20230602	1747	16:03:42.2734520Z	708555	2.05032e+06	P98_2	S2B	20230602	QGF	16:18:23.462654Z	708459	2.05109e+06	767.93	0.871657	353		338.208	0.64399
99	P99_1	L8	20230602	1747	16:03:42.2734520Z	707179	2.0455e+06	P99_2	S2B	20230602	QGF	16:18:23.462654Z	707062	2.04622e+06	729.026	0.827498	351		337.407	0.65092
100	P100_1	L8	20230602	1747	16:03:42.2734520Z	701095	2.0629e+06	P100_2	S2B	20230602	QGF	16:18:23.462654Z	700546	2.06339e+06	732.646	0.831608	311		339.247	0.63519
101	P101_1	L8	20230602	1747	16:03:42.2734520Z	707263	2.04179e+06	P101_2	S2B	20230602	QGF	16:18:23.462654Z	707242	2.04252e+06	730.557	0.829236	358		337.407	0.65092
102	P102_1	L8	20230602	1747	16:03:42.2734520Z	701618	2.03146e+06	P102_2	S2B	20230602	QGF	16:18:23.462654Z	701461	2.03216e+06	717.269	0.814154	347		335.261	0.65729
103	P103_1	L8	20230602	1747	16:03:42.2734520Z	702313	2.03261e+06	P103_2	S2B	20230602	QGF	16:18:23.462654Z	702253	2.03322e+06	614.66	0.697684	354		335.261	0.65729
104	P104_1	L8	20230602	1747	16:03:42.2734520Z	707292	1.99753e+06	P104_2	S2B	20230602	QGF	16:18:23.462654Z	706792	1.99798e+06	670.774	0.761378	312		328.454	0.61365
105	P105_1	L8	20230602	1747	16:03:42.2734520Z	707352	1.99539e+06	P105_2	S2B	20230602	QGF	16:18:23.462654Z	706869	1.99581e+06	637.824	0.723977	311		328.454	0.61365
106	P106_1	L8	20230602	1747	16:03:42.2734520Z	700787	1.99309e+06	P106_2	S2B	20230602	QGF	16:18:23.462654Z	700360	1.9935e+06	595.43	0.675857	314		328.76	0.58242
107	P107_1	L8	20230602	1747	16:03:42.2734520Z	701187	1.99231e+06	P107_2	S2B	20230602	QGF	16:18:23.462654Z	700760	1.99275e+06	614.089	0.697037	316		328.76	0.58242
108	P108_1	L8	20230602	1747	16:03:42.2734520Z	734912	2.03679e+06	P108_2	S2B	20230602	QGF	16:18:23.462654Z	734533	2.03719e+06	550.257	0.624583	316		320.304	0.51202
109	P109_1	L8	20230602	1747	16:03:42.2734520Z	735523	2.03688e+06	P109_2	S2B	20230602	QGF	16:18:23.462654Z	735154	2.03728e+06	547.078	0.620974	318		320.304	0.51202
110	P110_1	L8	20230602	1747	16:03:42.2734520Z	734649	2.03602e+06	P110_2	S2B	20230602	QGF	16:18:23.462654Z	734285	2.0364e+06	528.837	0.600269	317		320.304	0.51202
111	P111_1	L8	20230602	1747	16:03:42.2734520Z	734437	2.03475e+06	P111_2	S2B	20230602	QGF	16:18:23.462654Z	734058	2.03514e+06	539.372	0.612227	315		327.719	0.56181
112	P112_1	L8	20230602	1747	16:03:42.2734520Z	732709	2.03282e+06	P112_2	S2B	20230602	QGF	16:18:23.462654Z	732300	2.03317e+06	540.794	0.613841	311		327.719	0.56181
113	P113_1	L8	20230602	1747	16:03:42.2734520Z	735042	1.99802e+06	P113_2	S2B	20230602	QGF	16:18:23.462654Z	734593	1.9986e+06	734.672	0.833907	322		319.382	0.50849
114	P114_1	L8	20230602	1748	16:03:42.2734520Z	703344	1.98834e+06	P114_2	S2B	20230602	QFE	16:18:40.998446Z	702923	1.98872e+06	566.405	0.630741	312		329.806	0.5449
115	P115_1	L8	20230602	1748	16:03:42.2734520Z	706738	1.98531e+06	P115_2	S2B	20230602	QFE	16:18:40.998446Z	706374	1.98568e+06	523.929	0.58344	316		329.806	0.5449
116	P116_1	L8	20230602	1748	16:03:42.2734520Z	698440	1.98076e+06	P116_2	S2B	20230602	QFE	16:18:40.998446Z	698016	1.98123e+06	630.803	0.702453	318		339.479	0.4794
117	P117_1	L8	20230602	1748	16:03:42.2734520Z	699534	1.98126e+06	P117_2	S2B	20230602	QFE	16:18:40.998446Z	699091	1.98171e+06	630.098	0.701668	315		331.447	0.50431
118	P118_1	L8	20230602	1748	16:03:42.2734520Z	685834	1.95298e+06	P118_2	S2B	20230602	QFE	16:18:40.998446Z	685206	1.95328e+06	698.271	0.777585	296		341.886	0.66282
119	P119_1	L8	20230602	1748	16:03:42.2734520Z	683925	1.96869e+06	P119_2	S2B	20230602	QFE	16:18:40.998446Z	683462	1.96904e+06	580.996	0.646989	307		351.862	0.62933
120	P120_1	L8	20230602	1748	16:03:42.2734520Z	675107	1.97506e+06	P120_2	S2B	20230602	QFE	16:18:40.998446Z	674812	1.97538e+06	440.498	0.490532	318		353.308	0.62726
121	P121_1	L8	20230602	1748	16:03:42.2734520Z	675951	1.97596e+06	P121_2	S2B	20230602	QFE	16:18:40.998446Z	675644	1.97626e+06	426.1	0.474499	314		355.417	0.60192
122	P122_1	L8	20230602	1748	16:03:42.2734520Z	670857	1.97782e+06	P122_2	S2B	20230602	QFE	16:18:40.998446Z	670628	1.97805e+06	324.133	0.36095	315		352.544	0.59401
123	P123_1	L9	20230516	1848	16:10:33.7874479Z	549330	1.98473e+06	P123_2	S2B	20230516	QEE	16:28:40.209404Z	548765	1.98484e+06	575.081	0.529054	281		289.981	0.26921
124	P124_1	L9	20230516	1848	16:10:33.7874479Z	548538	1.9838e+06	P124_2	S2B	20230516	QEE	16:28:40.209404Z	548051	1.98389e+06	496.06	0.456357	281		291.423	0.25459
125	P125_1	L9	20230516	1848	16:10:33.7874479Z	550616	1.98437e+06	P125_2	S2B	20230516	QEE	16:28:40.209404Z	550086	1.98448e+06	542.497	0.499077	282		299.795	0.26965
126	P126_1	L9	20230225	1847	16:10:50.1080149Z	528172	2.07226e+06	P126_2	S2B	20230225	QEF	16:28:21.965815Z	527813	2.07271e+06	578.181	0.550125	322		301.077	0.59081
127	P127_1	L9	20230225	1847	16:10:50.1080149Z	527493	2.0749e+06	P127_2	S2B	20230225	QEF	16:28:21.965815Z	527160	2.0754e+06	605.738	0.576345	327		301.077	0.59081
128	P128_1	L9	20230225	1847	16:10:50.1080149Z	528265	2.07254e+06	P128_2	S2B	20230225	QEF	16:28:21.965815Z	528545	2.07206e+06	555.012	0.52808	150		301.077	0.59081
129	P129_1	L9	20230225	1847	16:10:50.1080149Z	525908	2.0773e+06	P129_2	S2B	20230225	QEF	16:28:21.965815Z	525602	2.07769e+06	503.418	0.47899	323		303.094	0.58968
130	P130_1	L9	20230225	1847	16:10:50.1080149Z	484266	2.08518e+06	P130_2	S2B	20230225	QDF	16:28:21.965815Z	483957	2.08555e+06	478.704	0.455474	320		323.501	0.48761
131	P131_1	L9	20230225	1847	16:10:50.1080149Z	489796	2.077e+06	P131_2	S2B	20230225	QDF	16:28:21.965815Z	489559	2.07729e+06	372.926	0.35483	320		315.956	0.50636
132	P132_1	L9	20230225	1847	16:10:50.1080149Z	489485	2.07742e+06	P132_2	S2B	20230225	QDF	16:28:21.965815Z	489189	2.07772e+06	418.296	0.397998	315		315.956	0.50636
133	P133_1	L9	20230225	1847	16:10:50.1080149Z	493856	2.06209e+06	P133_2	S2B	20230225	QDF	16:28:21.965815Z	493593	2.06231e+06	341.666	0.325087	310		306.677	0.4838
134	P134_1	L9	20230225	1847	16:10:50.1080149Z	493427	2.0624e+06	P134_2	S2B	20230225	QDF	16:28:21.965815Z	493174	2.06259e+06	311.368	0.296259	306		306.677	0.4838
135	P135_1	L8	20230210	1748	16:05:06.5943789Z	643392	1.9725e+06	P135_2	S2A	20230210	QFE	16:28:30.974481Z	642446	1.97238e+06	953.811	0.679353	263		260.847	0.64117
136	P136_1	L8	20230210	1748	16:05:06.5943789Z	640180	1.94411e+06	P136_2	S2A	20230210	QFE	16:28:30.974481Z	639773	1.94405e+06	411.331	0.292971	261		247.921	0.41763
137	P137_1	L8	20230210	1748	16:05:06.5943789Z	656397	1.96343e+06	P137_2	S2A	20230210	QFE	16:28:30.974481Z	655389	1963127	1054.23	0.750876	253		258.441	0.62875
138	P138_1	L8	20230210	1748	16:05:06.5943789Z	654905	1.96357e+06	P138_2	S2A	20230210	QFE	16:28:30.974481Z	654009	1.96334e+06	924.545	0.658508	256		256.674	0.60736
139	P139_1	L8	20230210	1748	16:05:06.5943789Z	652083	1.96557e+06	P139_2	S2A	20230210	QFE	16:28:30.974481Z	651228	1.96537e+06	878.532	0.625735	257		256.674	0.60736
140	P140_1	L8	20230210	1748	16:05:06.5943789Z	653119	1.96466e+06	P140_2	S2A	20230210	QFE	16:28:30.974481Z	652350	1.96445e+06	796.376	0.567219	255		256.674	0.60736
141	P141_1	L8	20230210	1748	16:05:06.5943789Z	548060	1.8545e+06	P141_2	S2A	20230210	QED	16:28:48:955684Z	547489	1.85457e+06	575.027	0.404379	276		309.976	0.21011
142	P142_1	L8	20230210	1748	16:05:06.5943789Z	549449	1.85427e+06	P142_2	S2A	20230210	QED	16:28:48:955684Z	548902	1.85434e+06	552.856	0.388787	278		309.976	0.21011
143	P143_1	L8	20230210	1748	16:05:06.5943789Z	551914	1.8536e+06	P143_2	S2A	20230210	QED	16:28:48:955684Z	551319	1.85368e+06	599.581	0.421646	277		308.075	0.24646
144	P144_1	L8	20230210	1748	16:05:06.5943789Z	566572	1.8533e+06	P144_2	S2A	20230210	QED	16:28:48:955684Z	566043	1.85326e+06	530.656	0.373176	266		308.886	0.27237
145	P145_1	L8	20230210	1748	16:05:06.5943789Z	593020	1.9197e+06	P145_2	S2A	20230210	QEE	16:28:34.415835Z	593024	1.91949e+06	205.087	0.145658	179		264.308	0.32259
146	P147_1	L8	20220809	1847	16:11:03.6787070Z	525407	2.1324e+06	P147_2	S2B	20220809	QEG	16:28:10.7440084Z	525348	2.13316e+06	770.421	0.750166	356		352.859	0.88586
147	P148_1	L8	20220809	1847	16:11:03.6787070Z	578081	2.09185e+06	P148_2	S2B	20220809	QEG	16:28:10.7440084Z	577873	2.09209e+06	313.305	0.305068	318		336.017	0.43558
148	P149_1	L8	20220809	1847	16:11:03.6787070Z	563432	2.1113e+06	P149_2	S2B	20220809	QEG	16:28:10.7440084Z	563205	2.11173e+06	481.351	0.468696	332		343.194	0.49826
149	P150_1	L8	20220809	1847	16:11:03.6787070Z	563864	2.11192e+06	P150_2	S2B	20220809	QEG	16:28:10.7440084Z	563647	2.11234e+06	473.31	0.460867	333		343.194	0.49826
150	P151_1	L8	20220809	1847	16:11:03.6787070Z	557427	2.09867e+06	P151_2	S2B	20220809	QEG	16:28:10.7440084Z	557283	2.09921e+06	562.687	0.547894	345		342.156	0.54521
151	P152_1	L8	20220809	1847	16:11:03.6787070Z	578026	2.09185e+06	P152_2	S2B	20220809	QEF	16:28:25.271099Z	577880	2.09208e+06	277.91	0.266708	328		336.017	0.43558
152	P153_1	L8	20220809	1847	16:11:03.6787070Z	577498	2.09154e+06	P153_2	S2B	20220809	QEF	16:28:25.271099Z	577246	2.0918e+06	358.762	0.344302	316		336.017	0.43558
153	P154_1	L8	20220809	1847	16:11:03.6787070Z	596742	2.08645e+06	P154_2	S2B	20220809	QEF	16:28:25.271099Z	596474	2.08689e+06	511.948	0.491312	328		329.982	0.37186
154	P155_1	L8	20220809	1847	16:11:03.6787070Z	592317	2.07367e+06	P155_2	S2B	20220809	QEF	16:28:25.271099Z	592235	2.07395e+06	289.372	0.277708	344		330.804	0.41008
155	P156_1	L8	20220809	1847	16:11:03.6787070Z	605849	2.07287e+06	P156_2	S2B	20220809	QEF	16:28:25.271099Z	605792	2.07319e+06	324.497	0.311418	350		330.512	0.35152
156	P157_1	L8	20220809	1847	16:11:03.6787070Z	557432	2.09866e+06	P157_2	S2B	20220809	QEF	16:28:25.271099Z	557282	2.09921e+06	568.56	0.545643	345		342.156	0.54521
157	P158_1	L8	20220809	1847	16:11:03.6787070Z	504309	2.07466e+06	P158_2	S2B	20220809	QEF	16:28:25.271099Z	504117	2.0755e+06	856.524	0.822	347		354.061	0.64847
158	P159_1	L8	20220809	1847	16:11:03.6787070Z	507112	2.07419e+06	P159_2	S2B	20220809	QEF	16:28:25.271099Z	506932	2.07505e+06	876.133	0.840818	348		354.061	0.64847
159	P160_1	L8	20220809	1847	16:11:03.6787070Z	508477	2.07515e+06	P160_2	S2B	20220809	QEF	16:28:25.271099Z	508302	2.076e+06	863.939	0.829116	348		351.521	0.66526
160	P161_1	L8	20190522	1748	16:04:25.8067840Z	619704	1.96551e+06	P161_2	S2A	20190522	QFE	16:28:35.786232Z	619249	1.96536e+06	477.025	0.328983	252		296.142	0.73077
161	P162_1	L8	20190522	1748	16:04:25.8067840Z	619210	1.96501e+06	P162_2	S2A	20190522	QFE	16:28:35.786232Z	618813	1.96486e+06	423.454	0.292037	250		296.142	0.73077
162	P163_1	L8	20190522	1748	16:04:25.8067840Z	613020	1.96597e+06	P163_2	S2A	20190522	QFE	16:28:35.786232Z	612713	1.96587e+06	322.318	0.222288	252		296.142	0.73077
163	P164_1	L8	20190522	1748	16:04:25.8067840Z	610725	1.98751e+06	P164_2	S2A	20190522	QFE	16:28:35.786232Z	609629	1.98761e+06	1100.1	0.758692	275		298.373	0.56601
164	P165_1	L8	20190522	1748	16:04:25.8067840Z	655774	2.01089e+06	P165_2	S2A	20190522	QFF	16:28:21.067418Z	654467	2.01159e+06	1482.76	1.03256	298		297.196	1.01076
165	P166_1	L8	20190522	1748	16:04:25.8067840Z	661681	2.01498e+06	P166_2	S2A	20190522	QFF	16:28:21.067418Z	660461	2.01561e+06	1374.27	0.957009	297		297.196	1.01076
166	P167_1	L8	20190522	1748	16:04:25.8067840Z	661686	2.01529e+06	P167_2	S2A	20190522	QFF	16:28:21.067418Z	660447	2.01592e+06	1392.08	0.969415	297		297.448	1.01306
167	P168_1	L8	20190522	1748	16:04:25.8067840Z	607993	2.01993e+06	P168_2	S2A	20190522	QFF	16:28:21.067418Z	607033	2.02014e+06	983.665	0.685004	283		307.249	0.89702
168	P169_1	L8	20190522	1748	16:04:25.8067840Z	603283	2.0119e+06	P169_2	S2A	20190522	QFF	16:28:21.067418Z	601803	2.0124e+06	1562.28	1.08794	289		305.044	0.76099
169	P170_1	L8	20190522	1747	16:04:01.8988010Z	618576	2.07616e+06	P170_2	S2A	20190522	QFF	16:28:21.067418Z	617625	2.07656e+06	1032.72	0.707345	293		307.751	0.88031
170	P171_1	L8	20190206	1848	16:10:43.6231830Z	453408	1.98407e+06	P171_2	S2B	20190206	QDE	16:28:39.372Z	453012	1.98405e+06	396.334	0.271462	267		259.317	0.51461
171	P172_1	L8	20190206	1848	16:10:43.6231830Z	456193	1.99068e+06	P172_2	S2B	20190206	QDE	16:28:39.372Z	455707	1.99071e+06	487.106	0.333634	273		262.963	0.5295
172	P173_1	L8	20190206	1848	16:10:43.6231830Z	516882	1.90821e+06	P173_2	S2B	20190206	QEE	16:28:36.127Z	516461	1.90868e+06	634.837	0.591647	319		331.083	0.29668
173	P174_1	L8	20190206	1848	16:10:43.6231830Z	531671	1.90348e+06	P174_2	S2B	20190206	QEE	16:28:36.127Z	531378	1.90398e+06	579.889	0.540437	330		341.856	0.38751
174	P175_1	L8	20190206	1848	16:10:43.6231830Z	525012	1.90765e+06	P175_2	S2B	20190206	QEE	16:28:36.127Z	524661	1.90811e+06	578.942	0.539554	323		337.259	0.35055
175	P176_1	L8	20190206	1848	16:10:43.6231830Z	519464	1.90748e+06	P176_2	S2B	20190206	QEE	16:28:36.127Z	519049	1.90794e+06	621.512	0.579228	318		333.841	0.31341
176	P177_1	L8	20190427	1848	16:10:21.7308550Z	533529	1.85278e+06	P177_2	S2B	20190427	QED	16:28:57.616857Z	533282	1.85227e+06	562.933	0.50442	206		289.83	0.25938
177	P178_1	L8	20190427	1848	16:10:21.7308550Z	531428	1.85468e+06	P178_2	S2B	20190427	QED	16:28:57.616857Z	531236	1.85456e+06	224.866	0.201493	239		287.457	0.25998
178	P179_1	L8	20190427	1848	16:10:21.7308550Z	534511	1.85471e+06	P179_2	S2B	20190427	QED	16:28:57.616857Z	534330	1.85462e+06	198.423	0.177798	246		288.433	0.25298
179	P180_1	L8	20190427	1848	16:10:21.7308550Z	571591	1.85219e+06	P180_2	S2B	20190427	QED	16:28:57.616857Z	570989	1.85233e+06	618.78	0.554462	283		277.098	0.26705
180	P181_1	L8	20190427	1848	16:10:21.7308550Z	572510	1.85111e+06	P181_2	S2B	20190427	QED	16:28:57.616857Z	571882	1.85124e+06	641.272	0.574616	282		277.098	0.26705
181	P182_1	L8	20190427	1848	16:10:21.7308550Z	513869	1.88523e+06	P182_2	S2B	20190427	QED	16:28:57.616857Z	513557	1.88529e+06	317.994	0.284941	281		299.819	0.27548
182	P183_1	L8	20190427	1847	16:09:57.8271080Z	500458	2.10986e+06	P183_2	S2B	20190427	QEG	16:28:14.110349Z	500105	2.11038e+06	625.209	0.569926	326		4.1248	0.66873
183	P184_1	L8	20190427	1847	16:09:57.8271080Z	501902	2.11217e+06	P184_2	S2B	20190427	QEG	16:28:14.110349Z	501516	2.11274e+06	686.801	0.626072	326		2.72704	0.67476
184	P185_1	L8	20190427	1847	16:09:57.8271080Z	504201	2.11882e+06	P185_2	S2B	20190427	QEG	16:28:14.110349Z	503835	2.11946e+06	731.792	0.667085	330		1.43893	0.68121
185	P186_1	L8	20190427	1847	16:09:57.8271080Z	505741	2.12275e+06	P186_2	S2B	20190427	QEG	16:28:14.110349Z	505443	2.1234e+06	714.072	0.650932	335		0.17442	0.693
186	P187_1	L8	20190427	1847	16:09:57.8271080Z	505854	2.12594e+06	P187_2	S2B	20190427	QEG	16:28:14.110349Z	505554	2.1266e+06	731.063	0.66642	336		359.098	0.70609
187	P188_1	L8	20190427	1847	16:09:57.8271080Z	543080	2.16718e+06	P188_2	S2B	20190427	QEG	16:28:14.110349Z	542666	2.16801e+06	930.305	0.848044	334		332.967	0.22227
188	P189_1	L8	20190427	1847	16:09:57.8271080Z	536111	2.16143e+06	P189_2	S2B	20190427	QEG	16:28:14.110349Z	535885	2.16228e+06	882.758	0.804702	345		347.425	0.32171
189	P190_1	L8	20190427	1847	16:09:57.8271080Z	526246	2.10827e+06	P190_2	S2B	20190427	QEG	16:28:14.110349Z	525783	2.10887e+06	752.926	0.68635	322		354.433	0.29941
190	P191_1	L8	20190427	1847	16:09:57.8271080Z	527404	2.10547e+06	P191_2	S2B	20190427	QEG	16:28:14.110349Z	526768	2.10612e+06	907.958	0.827674	316		355.562	0.28485
191	P192_1	L8	20190427	1847	16:09:57.8271080Z	533402	2.06e+06	P192_2	S2B	20190427	QEF	16:28:28.629541Z	532777	2.06047e+06	783.454	0.705179	307		304.377	0.04604
192	P193_1	L8	20190427	1847	16:09:57.8271080Z	537881	2.0596e+06	P193_2	S2B	20190427	QEF	16:28:28.629541Z	537268	2.06002e+06	745.378	0.670907	305		304.377	0.04604
193	P194_1	L8	20190427	1847	16:09:57.8271080Z	540410	2.05364e+06	P194_2	S2B	20190427	QEF	16:28:28.629541Z	539760	2.05407e+06	778.003	0.700273	303		263.992	0.03821
194	P195_1	L8	20190427	1847	16:09:57.8271080Z	544430	2.04747e+06	P195_2	S2B	20190427	QEF	16:28:28.629541Z	543775	2.04785e+06	755.624	0.680129	300		207.325	0.16996
195	P196_1	L8	20190427	1847	16:09:57.8271080Z	503506	2.07764e+06	P196_2	S2B	20190427	QEF	16:28:28.629541Z	503026	2.07807e+06	642.196	0.578034	312		11.357	0.57423
196	P197_1	L8	20190427	1847	16:09:57.8271080Z	503385	2.07323e+06	P197_2	S2B	20190427	QEF	16:28:28.629541Z	502930	2.07368e+06	641.56	0.577462	315		12.6164	0.54515
197	P198_1	L8	20190427	1847	16:09:57.8271080Z	523277	2.05276e+06	P198_2	S2B	20190427	QEF	16:28:28.629541Z	522643	2.05323e+06	789.834	0.710922	307		6.81744	0.20243
198	P199_1	L8	20190427	1847	16:09:57.8271080Z	521894	2.05544e+06	P199_2	S2B	20190427	QEF	16:28:28.629541Z	521283	2.05591e+06	771.484	0.694405	308		6.43359	0.2234
199	P200_1	L8	20190427	1847	16:09:57.8271080Z	473956	2.13182e+06	P200_2	S2B	20190427	QDG	16:28:17.33701Z	473986	2.1325e+06	677.549	0.574194	2		5.68818	0.73762
200	P201_1	L8	20190427	1847	16:09:57.8271080Z	452736	2.10689e+06	P201_2	S2B	20190427	QDG	16:28:17.33701Z	452769	2.10769e+06	805.929	0.68299	2		7.83737	0.32301
201	P202_1	L8	20190427	1847	16:09:57.8271080Z	450532	2.10118e+06	P202_2	S2B	20190427	QDG	16:28:17.33701Z	450549	2.10196e+06	783.04	0.663593	1		11.8662	0.38931
202	P203_1	L8	20190427	1847	16:09:57.8271080Z	450208	2.09162e+06	P203_2	S2B	20190427	QDG	16:28:17.33701Z	450202	2.09239e+06	771.7	0.653983	360		23.2449	0.57026
203	P204_1	L8	20190427	1847	16:09:57.8271080Z	448649	2.08508e+06	P204_2	S2B	20190427	QDF	16:28:31.768301Z	448657	2.08587e+06	781.88	0.701867	1		16.1263	0.68076
204	P205_1	L8	20190427	1847	16:09:57.8271080Z	447526	2.0811e+06	P205_2	S2B	20190427	QDF	16:28:31.768301Z	447486	2.08194e+06	842.315	0.756118	357		16.1263	0.68076
205	P206_1	L8	20190427	1847	16:09:57.8271080Z	450220	2.07154e+06	P206_2	S2B	20190427	QDF	16:28:31.768301Z	450165	2.07228e+06	748.186	0.671621	356		14.9032	0.82471
206	P207_1	L8	20190427	1847	16:09:57.8271080Z	448577	2.07185e+06	P207_2	S2B	20190427	QDF	16:28:31.768301Z	448542	2.07259e+06	742.509	0.666525	357		14.9032	0.82471
207	P208_1	L8	20190427	1847	16:09:57.8271080Z	449355	2.06476e+06	P208_2	S2B	20190427	QDF	16:28:31.768301Z	449288	2.06542e+06	666.205	0.59803	354		11.7705	0.8192
208	P209_1	L8	20190427	1847	16:09:57.8271080Z	450661	2.06138e+06	P209_2	S2B	20190427	QDF	16:28:31.768301Z	450613	2.06199e+06	613.032	0.550298	356		7.82497	0.80145
209	P210_1	L8	20230720	1847	16:04:04.7181770Z	631442	2.10498e+06	P210_2	S2A	20230720	QFG	16:28:07.014326Z	629991	2.10528e+06	1481.86	1.02693	282		311.042	0.50254
210	P211_1	L8	20230720	1847	16:04:04.7181770Z	604402	2.1034e+06	P211_2	S2A	20230720	QFG	16:28:07.014326Z	603271	2.10379e+06	1197.77	0.830055	289		238.663	0.18265
211	P212_1	L8	20230720	1847	16:04:04.7181770Z	605611	2.10706e+06	P212_2	S2A	20230720	QFG	16:28:07.014326Z	604507	2.10745e+06	1171.26	0.811681	290		238.663	0.18265
212	P213_1	L8	20230720	1847	16:04:04.7181770Z	679667	2.09869e+06	P213_2	S2A	20230720	QFG	16:28:07.014326Z	678371	2.09901e+06	1335.27	0.925341	284		314.178	0.74325
213	P214_1	L8	20230720	1847	16:04:04.7181770Z	682530	2.09785e+06	P214_2	S2A	20230720	QFG	16:28:07.014326Z	681260	2.09901e+06	1725.71	1.19592	313		313.213	0.72726
214	P215_1	L8	20230720	1847	16:04:04.7181770Z	649143	2.10062e+06	P215_2	S2A	20230720	QFG	16:28:07.014326Z	647609	2.1007e+06	1536.64	1.06489	273		313.826	0.65845
215	P216_1	L8	20230720	1847	16:04:04.7181770Z	629469	2.10526e+06	P216_2	S2A	20230720	QFG	16:28:07.014326Z	628019	2.10548e+06	1467.67	1.01709	279		311.042	0.50254
216	P217_1	L8	20230720	1847	16:04:04.7181770Z	605277	2.0926e+06	P217_2	S2A	20230720	QFG	16:28:07.014326Z	604143	2.09287e+06	1165.37	0.807604	283		233.587	0.22741
217	P218_1	L8	20230720	1847	16:04:04.7181770Z	631024	2.12229e+06	P218_2	S2A	20230720	QFG	16:28:07.014326Z	629938	2.12267e+06	1149.62	0.796686	289		317.151	0.60147
218	P219_1	L9	20220918	1848	16:11:16.9958690Z	532294	1.97187e+06	P219_2	S2A	20220918	QEE	16:28:37.517398Z	532078	1.97196e+06	232.266	0.223119	292		312.295	0.15007
219	P220_1	L9	20220918	1848	16:11:16.9958690Z	532674	1.97203e+06	P220_2	S2A	20220918	QEE	16:28:37.517398Z	532468	1.97213e+06	225.753	0.216861	295		312.295	0.15007
220	P221_1	L9	20220918	1848	16:11:16.9958690Z	537464	1.97299e+06	P221_2	S2A	20220918	QEE	16:28:37.517398Z	537169	1.97303e+06	297.652	0.285929	278		321.486	0.2377
221	P222_1	L9	20220918	1848	16:11:16.9958690Z	531839	1.97525e+06	P222_2	S2A	20220918	QEE	16:28:37.517398Z	531528	1.97533e+06	321.093	0.308447	284		312.295	0.15007
222	P223_1	L9	20220918	1848	16:11:16.9958690Z	533726	1.97615e+06	P223_2	S2A	20220918	QEE	16:28:37.517398Z	533440	1.9762e+06	290.722	0.279272	281		319.144	0.27366
223	P224_1	L9	20220918	1848	16:11:16.9958690Z	535787	1.97674e+06	P224_2	S2A	20220918	QEE	16:28:37.517398Z	535557	1.97684e+06	251.765	0.241849	294		319.144	0.27366
224	P225_1	L9	20220918	1848	16:11:16.9958690Z	515117	1.99184e+06	P225_2	S2A	20220918	QEE	16:28:37.517398Z	514882	1.99195e+06	261.278	0.250987	296		276.814	0.16013
225	P226_1	L8	20230116	1847	16:10:51.3104230Z	470012	2.01766e+06	P226_2	S2B	20230116	QDF	16:28:21.376704Z	469422	2.01786e+06	623.609	0.593913	289		322.781	0.60021
226	P227_1	L8	20230116	1847	16:10:51.3104230Z	471129	2.01838e+06	P227_2	S2B	20230116	QDF	16:28:21.376704Z	470511	2.01868e+06	683.762	0.651202	295		322.781	0.60021
227	P228_1	L8	20230116	1847	16:10:51.3104230Z	494902	2.02056e+06	P228_2	S2B	20230116	QDF	16:28:21.376704Z	494193	2.02113e+06	909.799	0.866475	309		321.811	0.73279
228	P229_1	L8	20230116	1847	16:10:51.3104230Z	498892	2.02058e+06	P229_2	S2B	20230116	QDF	16:28:21.376704Z	498182	2.02115e+06	909.805	0.866481	309		320.199	0.74057
229	P230_1	L8	20230116	1847	16:10:51.3104230Z	505699	2.01893e+06	P230_2	S2B	20230116	QDF	16:28:21.376704Z	504955	2.01951e+06	946.855	0.901767	308		318.002	0.75482
230	P231_1	L8	20230116	1847	16:10:51.3104230Z	440170	2.04666e+06	P231_2	S2B	20230116	QDF	16:28:21.376704Z	439932	2.04767e+06	1038.38	0.988935	347		342.068	0.4614
231	P232_1	L9	20220918	1847	16:10:53.0879080Z	486688	1.99476e+06	P232_2	S2A	20220918	QDF	16:28:26.196976Z	486543	1.99434e+06	446.724	0.424239	199		216.934	0.1964
232	P233_1	L9	20220918	1847	16:10:53.0879080Z	505929	2.00699e+06	P233_2	S2A	20220918	QDF	16:28:26.196976Z	505396	2.00717e+06	560.644	0.532425	288		272.736	0.27231
233	P234_1	L9	20220918	1847	16:10:53.0879080Z	507239	2.0095e+06	P234_2	S2A	20220918	QDF	16:28:26.196976Z	506644	2.00962e+06	607.869	0.577274	282		286.466	0.3316
234	P235_1	L9	20220918	1847	16:10:53.0879080Z	506466	2.02088e+06	P235_2	S2A	20220918	QDF	16:28:26.196976Z	505916	2.02095e+06	554.533	0.526622	277		290.601	0.42626
235	P236_1	L9	20220918	1847	16:10:53.0879080Z	549947	2.07496e+06	P236_2	S2A	20220918	QEF	16:28:23.059599Z	549323	2.07537e+06	745.46	0.709962	303		307.92	0.81514
236	P237_1	L9	20220918	1847	16:10:53.0879080Z	552631	2.07813e+06	P237_2	S2A	20220918	QEF	16:28:23.059599Z	552074	2.07869e+06	788.686	0.751129	315		307.724	0.78769
237	P238_1	L9	20220918	1847	16:10:53.0879080Z	553596	2.07992e+06	P238_2	S2A	20220918	QEF	16:28:23.059599Z	552901	2.08047e+06	888.579	0.846265	309		307.724	0.78769
238	P239_1	L9	20220918	1847	16:10:53.0879080Z	528675	2.09712e+06	P239_2	S2A	20220918	QEF	16:28:23.059599Z	527921	2.09774e+06	979.034	0.932413	310		318.916	0.80658
239	P240_1	L9	20220918	1847	16:10:53.0879080Z	522870	2.09406e+06	P240_2	S2A	20220918	QEF	16:28:23.059599Z	522132	2.09464e+06	939.357	0.894626	308		320.918	0.81541
240	P241_1	L8	20210705	1848	16:10:52.1216590Z	499048	1.92826e+06	P241_2	S2B	20210705	QDE	16:28:40:.655923Z	498635	1.92876e+06	648.914	0.607597	320		317.638	0.50612
241	P242_1	L8	20210705	1848	16:10:52.1216590Z	501683	1.9254e+06	P242_2	S2B	20210705	QDE	16:28:40:.655923Z	501200	1.92583e+06	647.009	0.605814	312		315.99	0.5297
242	P243_1	L8	20210705	1848	16:10:52.1216590Z	504279	1.92657e+06	P243_2	S2B	20210705	QDE	16:28:40:.655923Z	503816	1.92716e+06	743.762	0.696406	322		315.99	0.5297
243	P244_1	L8	20210705	1848	16:10:52.1216590Z	499172	1.93702e+06	P244_2	S2B	20210705	QDE	16:28:40:.655923Z	498730	1.93762e+06	740.512	0.693363	323		322.043	0.45528
244	P245_1	L8	20210705	1848	16:10:52.1216590Z	501810	1.94051e+06	P245_2	S2B	20210705	QDE	16:28:40:.655923Z	501416	1.94108e+06	688.763	0.644909	325		322.043	0.45528
245	P246_1	L8	20210705	1848	16:10:52.1216590Z	494822	1.94319e+06	P246_2	S2B	20210705	QDE	16:28:40:.655923Z	494365	1.94381e+06	774.327	0.725026	324		324.852	0.4378
246	P247_1	L8	20210705	1848	16:10:52.1216590Z	488161	1.95337e+06	P247_2	S2B	20210705	QDE	16:28:40:.655923Z	487642	1.95394e+06	773.833	0.724563	318		331.693	0.39865
247	P248_1	L8	20210705	1848	16:10:52.1216590Z	482982	1.95672e+06	P248_2	S2B	20210705	QDE	16:28:40:.655923Z	482316	1.95742e+06	971.324	0.90948	317		334.327	0.39941
248	P249_1	L8	20210705	1848	16:10:52.1216590Z	471415	1.9732e+06	P249_2	S2B	20210705	QDE	16:28:40:.655923Z	470750	1.97382e+06	907.694	0.8499	313		341.384	0.41679
249	P250_1	L8	20210705	1848	16:10:52.1216590Z	479998	1.9684e+06	P250_2	S2B	20210705	QDE	16:28:40:.655923Z	479542	1.96901e+06	760.546	0.712122	323		341.285	0.39908
250	P251_1	L8	20210705	1848	16:10:52.1216590Z	519966	1.90246e+06	P251_2	S2B	20210705	QDE	16:28:40:.655923Z	519552	1.90296e+06	642.378	0.601478	320		321.335	0.49944
251	P252_1	L8	20210705	1848	16:10:52.1216590Z	515097	1.9088e+06	P252_2	S2B	20210705	QDE	16:28:40:.655923Z	514528	1.90943e+06	849.579	0.795486	318		318.852	0.5046
252	P253_1	L8	20210705	1848	16:10:52.1216590Z	512364	1.91257e+06	P253_2	S2B	20210705	QDE	16:28:40:.655923Z	511940	1.91318e+06	739.614	0.692523	325		318.389	0.5256
253	P254_1	L8	20210705	1848	16:10:52.1216590Z	536050	1.90973e+06	P254_2	S2B	20210705	QDE	16:28:40:.655923Z	535680	1.91006e+06	495.869	0.464297	312		318.983	0.55926
254	P255_1	L8	20210705	1847	16:10:28.2179120Z	518031	2.15347e+06	P255_2	S2B	20210705	QEG	16:28:08.434398z	517834	2.15358e+06	224.129	0.211442	298		13.2088	0.49919
255	P256_1	L8	20210705	1847	16:10:28.2179120Z	506718	2.17319e+06	P256_2	S2B	20210705	QEG	16:28:08.434398z	506528	2.17359e+06	442.389	0.417348	334		5.65183	0.50846
256	P257_1	L8	20210705	1847	16:10:28.2179120Z	506053	2.16578e+06	P257_2	S2B	20210705	QEG	16:28:08.434398z	505978	2.16605e+06	277.361	0.261661	344		9.75753	0.59053
257	P258_1	L8	20210705	1847	16:10:28.2179120Z	537275	2.11376e+06	P258_2	S2B	20210705	QEG	16:28:08.434398z	537157	2.11395e+06	221.045	0.208533	328		19.5096	0.40737
258	P259_1	L8	20210923	1847	16:11:16.0548609Z	614817	2.06593e+06	P259_2	S2B	20210923	QFF	16:28:15.592893Z	614309	2.06588e+06	511.15	0.501619	264		281.373	0.52226
259	P260_1	L8	20210705	1847	16:11:16.0548609Z	603103	2.04435e+06	P260_2	S2B	20210923	QFF	16:28:15.592893Z	602258	2.0444e+06	846.36	0.830579	273		124.043	0.04465
260	P261_1	L8	20210705	1847	16:11:16.0548609Z	607250	2.0359e+06	P261_2	S2B	20210923	QFF	16:28:15.592893Z	606240	2.03592e+06	1009.65	0.990827	271		138.809	0.01063
261	P262_1	L8	20210923	1847	16:11:16.0548609Z	595616	2.041e+06	P262_2	S2B	20210923	QEF	16:28:19.31207Z	594676	2.04109e+06	944.123	0.922897	275		284.29	0.76157
262	P263_1	L8	20210705	1847	16:11:16.0548609Z	564746	2.05096e+06	P263_2	S2B	20210923	QEF	16:28:19.31207Z	563897	2.05104e+06	853.084	0.833904	275		355.299	0.13445
263	P264_1	L8	20210705	1847	16:11:16.0548609Z	541536	2.05666e+06	P264_2	S2B	20210923	QEF	16:28:19.31207Z	540724	2.05682e+06	827.673	0.809064	281		351.162	0.31271
264	P265_1	L8	20210705	1847	16:11:16.0548609Z	580096	2.006e+06	P265_2	S2B	20210923	QEF	16:28:19.31207Z	579056	2.00614e+06	1049.58	1.02598	278		319.557	0.26672
265	P266_1	L8	20210705	1847	16:11:16.0548609Z	592604	2.05023e+06	P266_2	S2B	20210923	QEF	16:28:19.31207Z	591715	2.05024e+06	889.091	0.869101	271		96.2252	0.05533
266	P267_1	L8	20210705	1847	16:11:16.0548609Z	583707	2.07119e+06	P267_2	S2B	20210923	QEF	16:28:19.31207Z	583088	2.07137e+06	644.215	0.629731	286		65.9269	0.10296
267	P268_1	L8	20210923	1847	16:11:16.0548609Z	547237	2.14951e+06	P268_2	S2B	20210923	QEG	16:28:04.783774Z	547384	2.14986e+06	380.442	0.377422	23		11.3043	0.82702
268	P269_1	L8	20210705	1847	16:11:16.0548609Z	530284	2.14379e+06	P269_2	S2B	20210923	QEG	16:28:04.783774Z	530443	2.14435e+06	583.034	0.578407	16		15.1146	0.44125
269	P270_1	L8	20210923	1848	16:11:16.0548609Z	518814	1.89787e+06	P270_2	S2B	20210923	QED	16:28:44.932699Z	518806	1.8975e+06	377.009	0.359741	181		182.834	0.30437
270	P271_1	L8	20210923	1848	16:11:16.0548609Z	510937	1.88593e+06	P271_2	S2B	20210923	QED	16:28:44.932699Z	510891	1.88555e+06	379.745	0.362352	187		195.243	0.25496
271	P272_1	L8	20210923	1848	16:11:16.0548609Z	564160	1.98299e+06	P272_2	S2B	20210923	QEE	16:28:33.763453Z	563463	1.98313e+06	710.946	0.68558	282		272.371	0.48341
272	P273_1	L8	20210923	1848	16:11:16.0548609Z	549357	1.91768e+06	P273_2	S2B	20210923	QEE	16:28:33.763453Z	548935	1.91751e+06	454.755	0.438529	248		181.237	0.28006
273	P274_1	L8	20210923	1848	16:11:16.0548609Z	503798	1.99971e+06	P274_2	S2B	20210923	QEE	16:28:33.763453Z	503038	1.99964e+06	763.115	0.735887	265		307.914	0.34986
274	P275_1	L8	20210923	1848	16:11:16.0548609Z	522490	1.99892e+06	P275_2	S2B	20210923	QEE	16:28:33.763453Z	521627	1.99876e+06	876.919	0.84563	260		302.937	0.40275
275	P276_1	L8	20210511	1747	16:03:55.8033230Z	619751	2.09742e+06	P276_2	S2A	20210511	QFF	16:28:17.117996Z	619190	2.09825e+06	1003.5	0.686386	326		349.18	0.29321
276	P277_1	L8	20210511	1747	16:03:55.8033230Z	646379	2090580	P277_2	S2A	20210511	QFF	16:28:17.117996Z	645449	2.09109e+06	1060.11	0.725108	299		347.305	0.43256
277	P278_1	L8	20210511	1747	16:03:55.8033230Z	630527	2.04323e+06	P278_2	S2A	20210511	QFF	16:28:17.117996Z	629653	2.04385e+06	1068.53	0.730865	305		327.573	0.43832
278	P279_1	L8	20210511	1747	16:03:55.8033230Z	654796	2.03565e+06	P279_2	S2A	20210511	QFF	16:28:17.117996Z	653873	2.03623e+06	1089.78	0.745406	302		325.966	0.51644
279	P280_1	L8	20210511	1747	16:03:55.8033230Z	658492	1.99281e+06	P280_2	S2A	20210511	QFF	16:28:17.117996Z	657516	1.99331e+06	1098.84	0.7516	297		304.719	0.52317
